# Supplementary material for: Molecular and Functional Analysis of the Stearoyl-CoA Desaturase (SCD) Gene in Buffalo: Implications for Milk Fat Synthesis
Source: Animals (Basel). 2024 Nov 7;14(22):3191. doi: 10.3390/ani14223191 (PMC11590957; doi:10.3390/ani14223191)
Supplement: Supplementary file 1 [file animals-14-03191-s001.zip]

Archive with 1 entries (1 files):
- animals-3254139-supplementary.pdf
